# Supplementary material for: Host interneurons mediate plasticity reactivated by embryonic inhibitory cell transplantation in mouse visual cortex
Source: Nat Commun. 2021 Feb 8;12:862. doi: 10.1038/s41467-021-21097-4 (PMC7870960; doi:10.1038/s41467-021-21097-4)
Supplement: Supplementary file 3 — Supplementary Data 1 [file 41467_2021_21097_MOESM3_ESM.xlsx]

## Sheet: Sheet1
Figure No.	Donor Tissue	Embryonic region	Host/Recipient	Age of recipient (Day)*	Imaging Method	Cell type imaged	Days after transplantation (DAT)
1	No transplant	N/A	PV-cre	26-30	Ca2+ imaging	critical period PV cells	N/A
2, 4, 5	PV-cre;tdTomato	MGE	PV-cre	114-237	Ca2+ imaging	Host and transplanted PV cells	35 & 65
4, 5	VGAT-cre;tdTomato	CGE	PV-cre	113-180	Ca2+ imaging	Host PV cells	35
4	No transplant	N/A	PV-cre	115-204	Ca2+ imaging	Age-matched adult PV cells	N/A
6	PV-cre;tdTomato	MGE	C57BL/6 wildtype	140-170	Ca2+ imaging	Host excitatory and transplanted PV cells	35
6	No transplant	N/A	C57BL/6	114-164	Ca2+ imaging	Age-matched adult excitatory cells	N/A
6	No transplant	N/A	C57BL/6 wildtype	26-30	Ca2+ imaging	critical period excitatory cells	N/A
7	VGAT-cre;tdTomato	MGE	C57BL/6 wildtype	129-178	Intrinsic optical imaging	N/A	35
7	VGAT-cre;tdTomato	MGE	PV-cre;ErbB4flx/flx	104-132	Intrinsic optical imaging	N/A	35
7	PV-cre;ErbB4flx/flx	MGE	C57BL/6 wildtype	142-213	Intrinsic optical imaging	N/A	35
Supplementary Fig. 4	PV-cre;DREADD	MGE	C57BL/6 wildtype	108-224	Intrinsic optical imaging	N/A	35
3	PV-cre;TVA	MGE	C57BL/6 wildtype	85-150	N/A	N/A	45-50†
* Age of recipients on the day of transplantation for PV-cre;TVA transplantation experiments. Age on the day of imaging for all the other groups.
† Day of perfusion
