# Supplementary material for: Host interneurons mediate plasticity reactivated by embryonic inhibitory cell transplantation in mouse visual cortex
Source: Nat Commun. 2021 Feb 8;12:862. doi: 10.1038/s41467-021-21097-4 (PMC7870960; doi:10.1038/s41467-021-21097-4)
Supplement: Supplementary file 4 — Supplementary Data 2 [file 41467_2021_21097_MOESM4_ESM.xlsx]

## Sheet: Sheet1
Table S2: Summary table listing the detail statistical methods and values for experiments
Figure number	Test used	n number	Descriptive Stats	P value
			(mean ± SEM)
Fig. 1d	two-tailed, t-test with Welch's correction	n = 5-10 fields	Saline control PreMD: 76.91 ± 6.921%	Saline: p = 0.027
			Saline control PostMD: 55.57 ± 5.289%
	two-tailed, Mann-Whitney U test		NRG1 PreMD: 78.23 ± 9.604%	NRG1: p = 0.876
			NRG1 PostMD: 79.64 ± 7.134%
Fig. 1e	two-tailed, Mann-Whitney U test	Saline control PreMD: 78 cells	Saline control PreMD: 0.401 ± 0.031	Saline: p = 0.00000046
		Saline control PostMD: 61 cells	Saline control PostMD: 0.205 ± 0.022	NRG1: p = 0.266
		NRG1 PreMD: 73 cells	NRG1 PreMD: 0.449 ± 0.035
		NRG1 PostMD: 36 cells	NRG1 PostMD: 0.342 ± 0.028
Fig. 3d	Kruskal-Wallis test	CP: n = 98 cells	CP: 0.233 ± 0.015	p = 0.188
		35DAT: n = 7 cells	35DAT: 0.344 ± 0.088
		65DAT: n = 20 cells	65DAT: 0.266 ± 0.032
Fig. 3e	Kruskal-Wallis test	CP: 84 cells	CP: 0.200 ± 0.020	p = 0.183
		35DAT: 5 cells	35DAT: 0.270 ± 0.055
		65DAT: 13 cells	65DAT: 0.204 ± 0.0248
Fig. 3f	Two-sided, Fisher's exact test	PreMD: 15 cells	PreMD responsive: 60% (n =9 cells)
			PreMD non-responsive: 40% (n = 6 cells)	p = 0.657
		PostMD: 8 cells	PostMD responsive: 75% (n = 6 cells)
			PostMD non-responsive: 25% (n = 2 cells)
Fig. 3g	Two-sided, Fisher's exact test	PreMD: 50 cells	PreMD responsive: 50% (n = 25 cells)
			PreMD non-responsive: 50% (n = 25 cells)	p = 0.194
		PostMD: 37 cells	PostMD responsive: 35% (n = 13 cells)
			PostMD non-responsive: 65% (n = 24 cells)
Fig. 3h	Two-tailed, Mann-Whitney U test	Contra PreMD: 8 cells	Contra PreMD: 0.261 ± 0.046	Contra: p = 0.284
		Contra PostMD: 5 cells	Contra PostMD: 0.177 ± 0.027
		Ipsi PreMD: 4 cells	Ipsi PreMD: 0.246 ± 0.057	Ipsi: p = 0.114
		Ipsi PostMD: 4 cells	Ipsi PostMD: 0.141 ± 0.02
Fig. 3i	Two-tailed, Mann-Whitney U test	Contra PreMD: 20 cells	Contra PreMD: 0.339 ± 0.061	Contra: p = 0.604
		Contra PostMD: 12 cells	Contra PostMD: 0.270 ± 0.057
		Ipsi PreMD: 13 cells	Ipsi PreMD: 0.223 ± 0.033	Ipsi: p = 0.115
		Ipsi PostMD: 7 cells	Ipsi PostMD: 0.131 ± 0.019
Fig. 4d	Brown-Forsythe and Welch ANOVA followed by Dunnett’s T3 multiple comparisons	MGE: 20 fields	35DAT: -35.12 ± 5.082%	F(3, 72.41) = 8.492
		Adult control: 30 fields	Adult control: -13.25 ± 4.134%	p = 0.0002
		CGE: 8 fields	CGE: -16.07 ± 5.299%	Posthoc Dunnett's T3 multiple comparison test:
		NRG1: 23 fields	NRG1: -6.65 ± 4.289%	35DAT vs. Adult control: p = 0.0054
				35DAT vs. CGE: p = 0.048
				35DAT vs. NRG1: p = 0.0004
Fig. 4e	Brown-Forsythe and Welch ANOVA followed by Dunnett’s T3 multiple comparisons	MGE Contra: 18 fields	35DAT Contra: -29.95 ± 5.31%	Contra: F(3, 69.11) = 4.77, p = 0.0065
		Adult control Contra: 27 fields	Adult control Contra: -6.854 ± 6.076%	Posthoc Dunnett's T3 multiple comparison test:
		CGE: 10 fields	CGE Contra: -7.185 ± 7.091%	35DAT vs. Adult control: p = 0.019
		NRG1: 23 fields	NRG1 Contra: -25.20 ± 5.148%	35DAT vs. CGE: p = 0.057
				35DAT vs. NRG1: p = 0.914
Fig. 4f	Brown-Forsythe and Welch ANOVA followed by Dunnett’s T3 multiple comparisons	MGE Ipsi: 16 fields	35DAT Ipsi: -22.84 ± 7.107%	Ipsi: F(3, 31.54) = 4.258, p = 0.031
		Adult control Ipsi: 23 fields	Adult control Ipsi: -4.172 ± 5.341%	Posthoc Dunnett's T3 multiple comparison test:
		CGE: 9 fields	CGE Contra: -11.97 ± 11.96%	35DAT vs. Adult control: p = 0.125
		NRG1: 20 fields	NRG1 Contra: -30.20 ± 3.945%	35DAT vs. CGE: p = 0.819
				35DAT vs. NRG1: p = 0.746
Fig. 5c	One-way ANOVA	MGE: 6 animals	MGE: 84.14 ± 3.629%	p = 0.910
		Adult control: 8 animals	Adult control: 82.51 ± 4.330%
		CGE: 5 animals	CGE: 79.48 ± 6.573%
		NRG1: 6 animals	NRG1: 79.99 ± 5.667%
Fig. 5d	One-way ANOVA	MGE: 6 animals	MGE: 45.23 ± 3.002%	p = 0.816
		Adult control: 8 animals	Adult control: 46.22 ± 6.993%
		CGE: 5 animals	CGE: 48.87 ± 5.000%
		NRG1: 6 animals	NRG1: 53.11 ± 7.465%
Fig. 5i	Two-way ANOVA (group x MD) with Bonferroni's multiple comparisons test	6 animals	Ipsi PreMD: 10.648 ± 4.886%	Group: F(2,15) = 6.726, p = 0.008
			Ipsi PostMD: 14.287 ± 4.274%	MD: F(1,15) = 11.67, p = 0.004
			Binocular PreMD: 45.227 ± 3.002%	Interaction between Group and MD: F(2, 15) = 6.534, p = 0.009
			Binocular PostMD: 20.345 ± 4.325%	Ipsi PreMD vs. PostMD: p > 0.9999
			Contra PreMD: 30.093 ± 7.595%	Binocular PreMD vs. PostMD: p = 0.001
			Contra PostMD: 18.292 ± 3.47%	Contra PreMD vs. PostMD: p = 1.55
Fig. 5j	Two-way ANOVA (group x MD) with Bonferroni's multiple comparisons test	8 animals	Ipsi PreMD: 14.909 ± 4.594%	Group: F(2,21) = 9.962, p = 0.0009
			Ipsi PostMD: 18.265 ± 2.395%	MD: F(1,21) = 1.045, p = 0.318
			Binocular PreMD: 46.219 ± 6.993%	Interaction between Group and MD: F(2, 21) = 1.09, p = 0.353
			Binocular PostMD: 34.749% ± 8.492%	Ipsi PreMD vs. PostMD: p > 0.9999
			Contra PreMD: 21.383 ± 4.071%	Binocular PreMD vs. PostMD: p = 0.362
			Contra PostMD: 16.925 ± 3.824	Contra PreMD vs. PostMD: p >0.9999
Fig. 5k	Two-way ANOVA (group x MD) with Bonferroni's multiple comparisons test	5 animals	Ipsi PreMD: 18.092 ± 3.534%	Group: F(2,12) = 9.46, p = 0.003
			Ipsi PostMD: 12.490 ± 3.214%	MD: F(1,12) = 1.715, p = 0.215
			Binocular PreMD: 43.124 ± 7.643%	Interaction between Group and MD: F(2, 12) = 0.043, p = 0.958
			Binocular PostMD: 36.794 ± 9.765%	Ipsi PreMD vs. PostMD: p > 0.9999
			Contra PreMD: 14.366 ± 3.795%	Binocular PreMD vs. PostMD: p > 0.9999
			Contra PostMD: 10.786 ± 4.852%	Contra PreMD vs. PostMD: p > 0.9999
Fig. 5l	Two-way ANOVA (group x MD) with Bonferroni's multiple comparisons test	6 animals	Ipsi PreMD: 8.942 ± 3.193%	Group: F(2,15) =18.08, p = 0.0001
			Ipsi PostMD: 15.692 ± 4.253%	MD: F(1,15) = 0.2062, p = 0.6563
			Binocular PreMD: 53.107 ± 6.823%	Interaction between Group and MD: F(2, 15) = 3.055, p = 0.077
			Binocular PostMD: 37.517 ± 5.779%	Ipsi PreMD vs. PostMD: p > 0.9999
			Contra PreMD: 18.570 ± 4.443%	Binocular PreMD vs. PostMD: p = 0.117
			Contra PostMD: 21.987 ± 5.707%	Contra PreMD vs. PostMD: p > 0.9999
Fig. 6c	Two-way ANOVA (group x MD) with Bonferroni's multiple comparisons test	5 animals	Ipsi PreMD: 0.269 ± 0.037	Group: F(2,12) =7.714, p = 0.007
			Ipsi PostMD: 0.212 ± 0.028	MD: F(1,12) = 1.646, p = 0.224
			Binocular PreMD: 0.390 ± 0.047	Interaction between Group and MD: F(2, 12) = 0.905, p = 0.430
			Binocular PostMD: 0.406 ± 0.088	Ipsi PreMD vs. PostMD: p > 0.9999
			Contra PreMD: 0.357 ± 0.042	Binocular PreMD vs. PostMD: p > 0.9999
			Contra PostMD: 0.226 ± 0.014	Contra PreMD vs. PostMD: p = 0.348
Fig. 6d	Two-way ANOVA (group x MD) with Bonferroni's multiple comparisons test	5 animals	Ipsi PreMD: 10.062 ± 3.621%	Group: F(3,16) =16.11, p = 0.00004
			Ipsi PostMD: 8.846 ± 3.075%	MD: F(1,16) < 0.0001, p = 0.9996
			Binocular PreMD: 34.944 ± 4.167%	Interaction between Group and MD: F(3, 16) = 2.602, p = 0.000006
			Binocular PostMD: 9.976 ± 3.15%	Ipsi PreMD vs. PostMD: p > 0.9999
			Contra PreMD: 27.324 ± 4.408%	Binocular PreMD vs. PostMD: p = 0.0002
			Contra PostMD: 26.990 ± 2.931%	Contra PreMD vs. PostMD: p > 0.9999
			Non-responsive PreMD: 27.670 ± 3.314%	Non-responsive PreMD vs. PostMD: p = 0.00009
			Non-responsive PostMD: 54.184 ± 5.93%
Fig. 6e	Two-way ANOVA mixed-effects model (group x MD) with Bonferroni's multiple comparisons test	5-6 animals	Ipsi PreMD: 0.284 ± 0.023	Group: F(2,27) =9.373, p = 0.0008
			Ipsi PostMD: 0.283 ± 0.051	MD: F(1,27) = 0.399, p = 0.533
			Binocular PreMD: 0.405 ± 0.037	Interaction between Group and MD: F(2, 27) = 0.655, p = 0.528
			Binocular PostMD: 0.475 ± 0.051	Ipsi PreMD vs. PostMD: p > 0.9999
			Contra PreMD: 0.321 ± 0.017	Binocular PreMD vs. PostMD: p = 0.620
			Contra PostMD: 0.311 ± 0.045	Contra PreMD vs. PostMD: p > 0.9999
Fig. 6f	Two-way ANOVA mixed-effects model (group x MD) with Bonferroni's multiple comparisons test	5-6 animals	Ipsi PreMD: 13.215 ± 1.365%	Group: F(3,36) =16.66, p = 0.0000006
			Ipsi PostMD: 10.746 ± 1.856%	MD: F(1,36) < 0.0001, p = 0.9997
			Binocular PreMD: 22.737 ± 5.476%	Interaction between Group and MD: F(3, 36) = 0.733, p = 0.539
			Binocular PostMD: 17.416 ± 4.878%	Ipsi PreMD vs. PostMD: p > 0.9999
			Contra PreMD: 26.5 ± 1.473%	Binocular PreMD vs. PostMD: p > 0.9999
			Contra PostMD: 27.726 ± 3.318%	Contra PreMD vs. PostMD: p > 0.9999
			Non-responsive PreMD: 37.548 ± 6.435%	Non-responsive PreMD vs. PostMD: p > 0.9999
			Non-responsive PostMD: 44.116 ± 4.997%
Fig. 6h	Two-tailed, Mann-Whitney U test	Contra PreMD: 333 cells	Contra PreMD: 0.493 ± 0.024	Contra: p < 0.0001
		Contra PostMD: 373 cells	Contra PostMD: 0.644 ± 0.029	Ipsi: p = 0.109
		Ipsi PreMD: 247 cells	Ipsi PreMD: 0.400 ± 0.022
		Ipsi PostMD: 173 cells	Ipsi PostMD: 0.466 ± 0.032
Fig. 7e	Two-tailed, Mann-Whitney U test	Saline: 7 animals	Saline PreMD: 0.183 ± 0.019	Saline: p = 0.004
		NRG1: 6 animals	Saline PostMD: 0.08 ± 0.019	NRG1: p = 0.411
		PV-cre;ErbB4 KO recipients: 6 animals	NRG1 PreMD: 0.158 ± 0.024	PV-cre;ErbB4 KO recipients: p = 0.615
		PV-cre;ErbB4 KO donors: 5-7 animals	NRG1 PostMD: 0.132 ± 0.011	PV-cre;ErbB4 KO donors: p = 0.03
			PV-cre;ErbB4 KO recipients PreMD: 0.128 ± 0.014
			PV-cre;ErbB4 KO recipients PostMD: 0.127 ± 0.025
			PV-cre;ErbB4 KO donors PreMD: 0.181 ± 0.012
			PV-cre;ErbB4 KO donors PostMD: 0.08 ± 0.039
Supplementary Fig. 1f	Two-tailed, Mann-Whitney U test	MGE: 5 animals	MGE: 205.8 ± 46.12	p = 0.571
		NRG1: 3 animals	NRG1 192.0 ± 93.02
Supplementary Fig. 1h	Simple linear regression	8 animals		F(1,6) = 0.753, p = 0.419, R2 = 0.112
Supplementary Fig. 3c	Two-tailed, Mann-Whitney U test	PreMD: n = 8 animals	PreMD ODI: 0.208 ± 0.018	p = 0.009
		PostMD: n = 6 animals	PostMD ODI: 0.083 ± 0.037
Supplementary Fig. 5b	Kruskal-Wallis test	MGE: 6 animals	MGE Contra median: 0.167	Contra: p = 0.358
		Adult control: 8 animals	Adult control Contra median: 0.231	Ipsi: p = 0.303
		NRG1: 6 animals	NRG1 Contra median: 0.199
			MGE Ipsi median: 0.267
			Adult control Ipsi median: 0.284
			NRG1 Ipsi median: 0.226
Supplementary Fig. 5c	Kruskal-Wallis test	MGE: 6 animals	MGE Contra median: 0.18	Contra: p = 0.966
		Adult control: 8 animals	Adult control Contra median: 0.12	Ipsi: p = 0.317
		NRG1: 6 animals	NRG1 Contra median: 0.18
			MGE Ipsi median: 0.06
			Adult control Ipsi median: 0.12
			NRG1 Ipsi median: 0.12
Supplementary Fig. 6d	Kruskal-Wallis test	Saline: 7 animals	Saline: 843.4 ± 174.3	p = 0.690
		NRG1: 6 animals	NRG1: 1568 ± 574.7
		PV-cre;ErbB4 KO: 6 animals	PV-cre;ErbB4 KO: 1231 ± 379.5
Supplementary Fig. 6e	Simple linear regression	19 animals		F(1,13) = 3.98, p = 0.068, R2 = 0.234
Supplementary Fig. 7e	Mann-Whitney U test (Two-tailed)
		P27: 13 sections from 3 animals	P27: 2.352 ± 0.17	p = 0.00008
		Adult: 11 sections from 3 animals	Adult: 0.999 ± 0.201
	Mann-Whitney U test (Two-tailed)	Host PV: 14 sections from 3 animals	Host PV: 4.195 ± 0.215	p = 0.006
		Transp. PV: 28 sections from 3 animals	Transp. PV: 3.618 ± 0.239
