# Supplementary material for: Host interneurons mediate plasticity reactivated by embryonic inhibitory cell transplantation in mouse visual cortex
Source: Nat Commun. 2021 Feb 8;12:862. doi: 10.1038/s41467-021-21097-4 (PMC7870960; doi:10.1038/s41467-021-21097-4)
Supplement: Supplementary file 7 — Source Data [file 41467_2021_21097_MOESM7_ESM.xlsx]

## Sheet: Fig.1
Fig 1d		Saline Control	Saline Control			NRG1 treated	NRG1 treated
	Image field	PreMD (% responsive)	PostMD (% responsive)		Image fields	PreMD (% responsive)	PostMD (% responsive)
	1	100	50		1	83.3333	61.5385
	2	50	20		2	85.7143	90
	3	70	40		3	78.5714	66.6667
	4	50	66.67		4	100	100
	5	66.67	57.1429		5	25	80
	6	88.89	61.54		6	100
	7	100	83.333		7	75
	8	100	61.5385
	9	66.6667	57.1429
	10		58.3333
Fig. 1e
		Saline Control	Saline Control			NRG1 treated	NRG1 treated
	Cell	Response amplitude (ΔF/F0)	Response amplitude (ΔF/F0)		Cell	Response amplitude (ΔF/F0)	Response amplitude (ΔF/F0)
	1	0.56503	0.373131		1	0.7335	0.55389
	2	0.52768	0.136295		2	0.40212	0.34233
	3	0.28205	0.136742		3	0.97412	0.67563
	4	0.34904	0.465884		4	0.17297	0.33401
	5	0.32987	0.0811		5	0.69898	0.68905
	6	0.45368	0.194689		6	0.23815	0.29578
	7	0.63278	0.52407		7	0.48536	0.4664
	8	0.45266	0.320154		8	0.15212	0.32005
	9	0.45464	0.059307		9	0.57483	0.22866
	10	0.0996	0.277656		10	0.21968	0.37967
	11	0.77756	0.151389		11	0.35874	0.32654
	12	0.91356	0.29372		12	0.34261	0.03972
	13	0.69183	0.077597		13	0.86579	0.69918
	14	0.63777	0.061115		14	0.49893	0.25703
	15	0.42576	0.28185		15	0.654	0.09538
	16	0.50508	0.143904		16	0.31446	0.08611
	17	1.08574	0.507641		17	0.7392	0.32398
	18	0.8538	0.130864		18	0.41189	0.32506
	19	0.97057	0.254794		19	0.44613	0.41435
	20	0.33045	0.057723		20	0.32005	0.19406
	21	0.84337	0.2752		21	0.51838	0.24191
	22	0.39395	0.458237		22	0.12966	0.4051
	23	0.25536	0.147989		23	0.30908	0.38016
	24	0.40781	0.148568		24	0.33281	0.27792
	25	0.19277	0.081426		25	0.70672	0.29042
	26	0.36211	0.174451		26	0.34462	0.08452
	27	0.38868	0.066138		27	0.38537	0.2255
	28	0.37967	0.77884		28	0.23138	0.36114
	29	0.46901	0.10671		29	0.19985	0.15203
	30	0.3947	0.37537		30	0.22481	0.4
	31	0.21242	0.10857		31	0.20931	0.36
	32	0.31993	0.32301		32	0.08532	0.6
	33	1.52149	0.17316		33	0.22229	0.25528
	34	0.21088	0.33507		34	1.46049	0.34666
	35	0.49587	0.75411		35	1.17533	0.5828
	36	0.158	0.10952		36	0.86757	0.30888
	37	0.80472	0.33258		37	0.82478
	38	0.42727	0.33668		38	0.36746
	39	0.245	0.17046		39	0.59857
	40	0.78862	0.14794		40	0.87473
	41	0.16372	0.12001		41	0.43874
	42	0.16076	0.11786		42	0.56164
	43	0.12944	0.08593		43	0.23401
	44	0.20888	0.61716		44	0.22926
	45	0.22678	0.12262		45	0.91144
	46	0.48895	0.07215		46	0.71887
	47	0.74604	0.11565		47	0.40817
	48	0.34352	0.17408		48	0.93491
	49	0.08791	0.12531		49	0.53193
	50	0.12809	0.07439		50	0.38732
	51	0.63866	0.07565		51	0.76694
	52	0.27154	0.11476		52	0.62469
	53	0.50225	0.13437		53	0.12776
	54	0.37239	0.09431		54	0.93213
	55	0.50044	0.05798		55	1.18268
	56	0.66896	0.08666		56	0.14293
	57	0.49423	0.09186		57	0.3639
	58	0.50539	0.08898		58	0.1577
	59	0.44525	0.04997		59	0.2144
	60	0.19071	0.08971		60	0.2116
	61	0.14913	0.05165		61	0.3548
	62	0.13191			62	0.2131
	63	0.3972			63	0.2466
	64	0.5517			64	0.2229
	65	0.22197			65	0.2308
	66	0.05359			66	0.1427
	67	0.08795			67	0.2705
	68	0.05667			68	0.2179
	69	0.11639			69	0.1423
	70	0.66093			70	0.3241
	71	0.19083			71	0.3543
	72	0.06996			72	0.112
	73	0.06514			73	0.188
	74	0.1126
	75	0.13476
	76	0.12551
	77	0.05508
	78	0.19535

## Sheet: Fig.2
Fig. 2F
		Starter cells	Presynaptic partner cells	All rabies+ cells
		(G+ rabies+ cells)	(G- rabies+ cells)
	#	91	663	754
	%	0.12069	0.87931
Fig. 2G
		G- rabies+ cells
		GABA+	GABA-	Total cell counted
	#	16	120	136
	%	0.117647	0.882353

## Sheet: Fig.3
Fig. 3D
	Orientation selectivity contra
		Cell	Critical period (CP)	35DAT	65DAT
		1	0.17733	0.316133	0.64878
		2	0.08161	0.2683	0.155863
		3	0.2131	0.795783	0.0919245
		4	0.06876	0.332115	0.185684
		5	0.29642	0.1358	0.335479
		6	0.20653	0.457235	0.346475
		7	0.13088	0.10476	0.327199
		8	0.0887		0.129512
		9	0.14249		0.156046
		10	0.26859		0.1793
		11	0.66563		0.3559
		12	0.2638		0.2925
		13	0.05314		0.2194
		14	0.87176		0.559
		15	0.06143		0.2631
		16	0.07324		0.118501
		17	0.38077		0.284006
		18	0.23387		0.298153
		19	0.04295		0.202676
		20	0.09087
		21	0.32167
		22	0.31395
		23	0.04344
		24	0.1216
		25	0.22333
		26	0.37403
		27	0.08234
		28	0.5748
		29	0.23154
		30	0.18198
		31	0.04107
		32	0.09953
		33	0.17875
		34	0.22378
		35	0.19843
		36	0.12462
		37	0.36264
		38	0.20203
		39	0.16212
		40	0.36856
		41	0.10852
		42	0.35616
		43	0.11618
		44	0.09849
		45	0.28382
		46	0.31122
		47	0.43679
		48	0.33916
		49	0.17003
		50	0.16153
		51	0.35845
		52	0.1701
		53	0.24539
		54	0.76102
		55	0.19905
		56	0.28173
		57	0.2112
		58	0.0701
		59	0.2052
		60	0.243
		61	0.2983
		62	0.4832
		63	0.303
		64	0.2415
		65	0.2144
		66	0.2476
		67	0.0995
		68	0.2698
		69	0.289
		70	0.1002
		71	0.6373
		72	0.1418
		73	0.5562
		74	0.2138
		75	0.1672
		76	0.1592
		77	0.1251
		78	0.3379
		79	0.246
		80	0.1022
		81	0.1628
		82	0.0746
		83	0.2133
		84	0.2429
		85	0.2939
		86	0.0867
		87	0.1656
		88	0.0907
		89	0.1134
		90	0.2005
		91	0.2241
		92	0.3807
		93	0.277
		94	0.3446
		95	0.1764
		96	0.1545
		97	0.2953
		98	0.1373
Fig. 3e	Orientation selectivity contra	Cell	Critical period (CP)	35DAT	65DAT
		1	0.4563	0.398467	0.122368
		2	0.671	0.2947	0.199594
		3	0.2263	0.0696042	0.078205
		4	0.6856	0.277053	0.237509
		5	0.1263	0.329493	0.239428
		6	0.3184		0.348697
		7	0.2705		0.2752
		8	0.2156		0.184
		9	0.1981		0.2136
		10	0.1152		0.298826
		11	0.1263		0.0603273
		12	0.5657		0.192782
		13	0.1221		1.28502
		14	0.1981
		15	0.2096
		16	0.1421
		17	0.222
		18	0.0852
		19	0.2299
		20	0.1296
		21	0.1649
		22	0.1136
		23	0.1273
		24	0.0594
		25	0.2271
		26	0.0838
		27	0.1288
		28	0.0474
		29	0.207
		30	0.1907
		31	0.147
		32	0.32936
		33	0.375474
		34	0.195853
		35	0.162722
		36	0.15259
		37	0.209347
		38	0.0524154
		39	0.205603
		40	0.272777
		41	0.106885
		42	0.161711
		43	0.188956
		44	0.0706863
		45	0.131541
		46	0.0701996
		47	0.163393
		48	0.0290334
		49	0.147902
		50	0.06735
		51	0.29796
		52	0.11809
		53	0.11434
		54	0.22581
		55	0.08477
		56	0.15595
		57	0.01943
		58	0.05476
		59	0.09028
		60	0.12156
		61	0.82479
		62	0.06011
		63	0.00819
		64	0.06914
		65	0.06337
		66	0.05688
		67	0.24239
		68	0.11634
		69	0.12673
		70	0.07455
		71	0.15788
		72	0.44696
		73	0.13183
		74	0.13562
		75	0.20174
		76	0.14128
		77	0.10592
		78	0.02911
		79	0.21773
		80	0.50984
		81	0.6364
		82	0.13303
		83	0.17114
		84	0.14926
Fig. 3f
	35DAT	Responsive	Non-responsive	Total
	PreMD	9	6	15
	PostMD	6	2	8
Fig. 3g	65DAT	Responsive	Non-responsive	Total
	PreMD	25	25	50
	PostMD	13	24	37
Fig. 3h
35DAT	Contra
		Cell	PreMD	PostMD			Ipsi	Cell	PreMD	PostMD
		1	0.297099	0.192156				1	0.213496	0.186381
		2	0.133152	0.129				2	0.1762	0.1527
		3	0.2392	0.2727				3	0.17782	0.1344
		4	0.145008	0.125614				4	0.4162	0.0903447
		5	0.0855264	0.165581
		6	0.41558
		7	0.3645
		8	0.410575
Fig. 3i
65DAT	Contra						Ipsi
		Cell	PreMD	PostMD				Cell	PreMD	PostMD
		1	0.0802691	0.163581				1	0.190465	0.126423
		2	0.230244	0.172064				2	0.122202	0.17577
		3	0.0747394	0.101387				3	0.0964592	0.147785
		4	0.192875	0.23461				4	0.131171	0.0642966
		5	0.120476	0.397461				5	0.273397	0.192401
		6	0.542253	0.166821				6	0.101568	0.144731
		7	0.100746	0.619093				7	0.0939451	0.0624814
		8	0.173527	0.664329				8	0.4088
		9	0.0852397	0.0925011				9	0.3055
		10	1.0474	0.115511				10	0.443795
		11	0.2967	0.15274				11	0.322435
		12	0.3777	0.36318				12	0.212239
		13	0.353					13	0.200828
		14	0.1723
		15	0.2039
		16	0.4918
		17	0.81605
		18	0.56281
		19	0.692896
		20	0.16199

## Sheet: Fig.4
Fig. 4d
		MGE	Adult control	CGE	NRG1
		-30	4.7665	-5.2632	-23.08
		-32.35	6.666	7.6923	-8.33
		-25	18.75	-15.3846	-25
		-31.03	24.32	-11.1112	15.38
		-37.5	-14.29	-16.6667	11.11
		-37.5	0	-31.8181	0.91
		-33.33	-33.3333	-18.1819	0
		-42.86	-50	-47.273	-12.5
		-62.5	-44.45	-6.6667	18.18
		-91.67	-66.67		29.41
		-41.67	-10		-52.08
		-58.82	-26.32		-33.33
		-23.08	-33.34		0
		0	-58.34		0
		-10	-6.67		-27.28
		0	0		0
		-30	3.34		0
		-33.337	-6.67		11.11
		-11.77	0		-3.27
		-70	3.34		0
			-7.69		-23.077
			-22.73		13.34
			-16.34		-44.44
			-4.31
			-37.5
			0
			-33.34
			6.6667
			0
			6.6667
Fig. 4e
		MGE	Adult control	CGE	NRG1
		-42.074	-9.196	-39.1084	-51.2001
		-39.1132	-17.1123	2.4573	-47.5695
		-27.9956	-19.0515	-32.77	-71.8892
		-35.502	-3.1117	-13.99	-62.4683
		-75.5041	-65.7308	0.8951	-20.9358
		-58.3744	-45.189	8.9115	-30.9136
		-38.3835	15.218	4.7882	-25.242
		-18.2374	-33.092	26.2457	-25.4111
		-43.4099	-22.2374	-22.0965	-42.9622
		-58.6051	-4.517		-38.6611
		-32.9621	-24.0873		-14.5976
		-22.7115	11.9375		-5.001
		-11.2423	-24.3299		33.6461
		-32.088	-23.8606		-31.2719
		-0.86	32.7509		-46.2992
		-8.39	26.2087		9.1228
		-9.827	79.151		-46.1824
		16.261	39.868		-27.007
			-26.4838		-2.0725
			-32.4474		-1.0881
			-10.9255		-21.678
			-8.1849		-24.718
			41.4498		4.869
			22.1845
			-38.663
			-18.053
			-27.5418
Fig. 4F
		MGE	Adult control	CGE	NRG1
		-29.8981	34.0062	-73.1811	-42.4504
		-34.723	-25.1446	-11.1865	-44.7989
		-31.7179	-10.3548	46.13	-39.1674
		-27.4342	-7.6514	-0.39	-38.034
		-27.542	-8.0129	2.96	-20.4245
		-4.3321	-64.5477	-18.6945	-12.3472
		20.5902	47.5823	-15.3076	-56.2159
		-56.0681	19.8086	-32.2855	-44.464
		-69.93	27.8787	40.714	-24.0744
		-67.1	-18.1075	-58.4223	-45.4288
		-19.96	-31.5137		-40.0001
		-6.5937	-24.509		-35.325
		-29.5617	-16.6886		-10.7852
		31.79	-12.6667		-54.7242
		8.74	13.52		-46.273
		-21.662	18.061		-4.7031
			-12.5123		-13.2956
			12.6135		-24.8634
			-25.933		-24.5951
			-28.6456		-55.474
			5.4036		2.142
			20.6172		11.825
			-9.169		-31.208

## Sheet: Fig.5
Fig. 5c
	MGE (%)	Adult Control (%)	CGE (%)	NRG1 (%)
	80.77	68.79	96.875	94
	82.76	78.571	57.143	80.65
	75.926	93.75	86.957	60.71
	77.27	85.417	76.923	81.94
	100	96.92	79.49	95.24
	88.095	96.154		67.39
		73.077
		67.39
Fig. 5d
	MGE (%)	Adult Control (%)	CGE (%)	NRG1 (%)
	46.88	81.25	62.5	58
	40.74	21.43	34.29	64.52
	46.15	28.37	56.52	32.14
	45.45	64.1	42.31	64.29
	35	53.85	48.72	71.43
	57.14	42.31		28.26
		45.83
		32.61
Fig. 5e
MGE	PreMD	PostMD		Author's notes:
	NR	NR		Same cells are imaged PreMD and PostMD. Each row is an individual cell
	1	1		for Fig. 5e - Fig. 5h
	1	NR
	-1	-1
	-1	-1
	NR	NR
	1	NR
	NR	NR
	-1	NR
	1	1
	-1	NR
	NR	NR
	-1	-1
	1	NR
	NR	1
	1	NR
	-1	NR
	-1	-1
	-1	-1
	NR	-1
	NR	NR
	-1	-1
	1	NR
	NR	NR
	NR	NR
	1	NR
	1	NR
	1	1
	1	-0.08507
	-1	1
	1	NR
	NR	NR
	-1	NR
	NR	NR
	NR	NR
	NR	NR
	NR	NR
	-1	NR
	-1	NR
	NR	NR
	1	-1
	1	NR
	1	-1
	1	-1
	1	NR
	1	NR
	NR	NR
	NR	NR
	NR	NR
	-1	NR
	NR	NR
	0.186685	NR
	0.32114	NR
	0.186178	NR
	0.457051	NR
	-0.07379	NR
	0.034224	NR
	0.022766	NR
	0.199366	NR
	0.051099	NR
	-0.10708	NR
	-0.26292	NR
	0.390002	NR
	-0.14918	NR
	-0.37976	-1
	0.0523	-1
	-0.20771	-1
	0.260655	-1
	0.23485	-1
	0.049349	-1
	0.078493	-1
	0.084661	-1
	0.147201	0.293441
	0.079254	0.189397
	0.316226	0.110833
	0.467241	0.430489
	0.081107	0.042164
	-0.06069	0.112591
	0.04136	0.082112
	0.379734	0.30543
	-0.06772	-0.00297
	0.109967	0.003397
	0.158338	0.304167
	0.553103	1
	0.373408	1
	0.300779	1
	0.376803	1
	0.32474	1
	0.576575	1
	-0.10076	1
	0.01282	1
	-0.03603	1
	1	1
	NR	-1
	1	NR
	NR	-1
	-1	NR
	-1	NR
	-1	-1
	NR	NR
	-1	NR
	1	-0.14751
	-1	1
	1	-0.03338
	-1	NR
	1	NR
	-1	-1
	-1	NR
	0.405438	NR
	-0.00855	NR
	0.430368	NR
	0.312821	NR
	0.408441	NR
	0.442457	NR
	0.252939	-1
	0.25202	0.022976
	0.493692	-0.34175
	0.282813	-0.30787
	0.213332	-0.10618
	0.417093	0.250502
	0.256364	-0.25353
	-0.11374	-0.26258
	0.242338	1
	0.299412	1
	-1	NR
	-1	NR
	-1	NR
	-1	NR
	-1	NR
	1	NR
	-1	NR
	-1	NR
	NR	NR
	NR	NR
	-1	NR
	-1	NR
	NR	NR
	-1	NR
	NR	NR
	-1	NR
	NR	NR
	-1	NR
	NR	NR
	1	NR
	1	NR
	NR	NR
	NR	NR
	1	NR
	NR	NR
	1	NR
	1	NR
	NR	NR
	1	1
	NR	NR
	NR	-1
	NR	NR
	0.21755	NR
	-0.06571	NR
	-0.31621	NR
	-0.11223	NR
	-0.00291	NR
	-0.20415	NR
	-0.53278	NR
	-0.37609	NR
	-0.60433	NR
	-0.26925	NR
	-0.52013	NR
	0.013537	NR
	-0.44709	-1
	-0.26821	-1
	-0.29579	-1
	0.119957	0.414681
	-0.06191	0.182786
	-0.04342	0.276453
	0.010218	1
	-0.2404	1
	-0.36603	1
	0.423506	1
	1	-0.23534
	NR	NR
	1	1
	NR	NR
	NR	1
	NR	1
	1	1
	NR	NR
	1	NR
	1	NR
	-0.20822	NR
	0.310974	NR
	0.285139	0.105238
	0.02269	0.293976
	0.139381	-0.32851
	0.326816	0.257799
	0.018963	-0.0616
	0.0796866	1
	0.064086	1
	0.216793	1
	0.197321	0.055766
	1	-1
	1	-1
	1	-0.01597
	1	NR
	1	0.405979
	1	1
	1	1
	0.116505	-1
	1	1
	1	NR
	0.101178	-1
	0.301951	-1
	1	1
	0.427455	-1
	1	NR
	0.039237	NR
	1	NR
	0.101472	NR
	1	1
	0.074852	NR
	NR	NR
	1	0.323783
	0.695888	0.650976
	0.759898	0.625764
	0.732857	1
	1	NR
	1	NR
	0.468533	0.344151
	1	NR
	0.105144	NR
	0.6144	0.463951
	1	0.488748
	NR	NR
	0.237652	0.364948
	0.002547	-1
	0.376254	1
	0.591853	1
	0.08428	-1
	1	0.544071
	0.336524	0.607382
	-0.2043	-1
	NR	NR
	1	0.38035
	0.066807	NR
	0.33785	NR
	1	0.361638
	0.531934	-1
	0.293449	0.139229
	1	1
	1	-1
	NR	NR
	1	1
	0.033902	1
	0.246077	NR
	0.11556	NR
	-0.03289	NR
	0.018081	NR
	1	NR
	0.121032	NR
	NR	NR
	1	NR
Fig. 5f
Adult control	PreMD	PostMD
	-1	-1
	-1	-1
	-1	-1
	-1	-1
	-1	-1
	-0.12982	-1
	0.169174	-1
	0.220827	-1
	0.231888	-1
	0.246429	-1
	1	-1
	1	-1
	1	-1
	1	-1
	1	-1
	1	-1
	1	-1
	1	-1
	NR	-1
	NR	-1
	NR	-1
	NR	-1
	NR	-1
	NR	-1
	NR	-1
	NR	-1
	NR	-1
	NR	-1
	NR	-1
	NR	-0.362475
	NR	-0.332492
	-1	-0.318638
	-1	-0.307995
	1	-0.302907
	NR	-0.295064
	-1	-0.28043
	0.13598	-0.262497
	-1	-0.253597
	0.050586	-0.241609
	1	-0.224757
	-0.12559	-0.21982
	-1	-0.218652
	0.144862	-0.21033
	1	-0.187648
	-0.26059	-0.164997
	-1	-0.154743
	-0.01013	-0.137299
	NR	-0.112914
	NR	-0.0817828
	1	-0.0561722
	0.095709	-0.0474779
	1	-0.0442697
	NR	-0.0421046
	NR	-0.041393
	-1	-0.0352078
	1	-0.0345086
	1	-0.026777
	NR	-0.0194936
	1	-0.0184914
	1	-0.00430228
	NR	-0.00236164
	NR	0.00254427
	1	0.0139538
	NR	0.0167148
	-1	0.0187838
	NR	0.018811
	NR	0.0306156
	1	0.031373
	-1	0.0317431
	NR	0.0355986
	NR	0.0618812
	NR	0.0687232
	0.067288	0.0721191
	NR	0.0965881
	NR	0.130315
	-1	0.139972
	1	0.141191
	1	0.167582
	0.188013	0.18285
	0.1248	0.18898
	-0.04905	0.208651
	0.125675	0.219454
	0.184181	0.235822
	0.437348	0.24127
	NR	0.243261
	0.575848	0.254541
	0.211271	0.260558
	0.160984	0.286682
	1	0.298635
	1	0.326144
	1	0.327158
	1	0.333763
	0.326386	0.41813
	0.290606	0.423917
	0.288156	0.548918
	1	0.56233
	-0.07018	1
	0.0609	1
	0.162314	1
	0.212738	1
	0.255376	1
	0.350919	1
	0.377258	1
	0.42674	1
	0.439405	1
	1	1
	1	1
	1	1
	1	1
	1	1
	1	1
	1	1
	NR	1
	NR	1
	NR	1
	NR	1
	-1	NR
	-0.00655	NR
	0.172011	NR
	0.254363	NR
	0.266673	NR
	0.530198	NR
	0.587639	NR
	1	NR
	1	NR
	1	NR
	1	NR
	1	NR
	1	NR
	1	NR
	1	NR
	NR	NR
	NR	NR
	NR	NR
	NR	NR
	NR	NR
	NR	NR
	NR	NR
	NR	NR
	NR	NR
	NR	NR
	-0.07304	-1
	1	-1
	0.263393	-1
	0.155281	-1
	-1	-1
	-0.34315	-1
	-0.0661	-0.063631
	0.121002	0.0280783
	0.483835	0.137396
	-0.13875	1
	0.041619	1
	0.086643	NR
	1	NR
	0.369937	NR
	0.210684	NR
	-0.01348	NR
	0.238693	NR
	NR	NR
	0.115674	NR
	0.272733	NR
	0.22119	NR
	NR	NR
	-0.17436	NR
	0.030569	NR
	0.402663	NR
	0.326175	NR
	-0.02017	NR
	0.196595	NR
	NR	NR
	0.452184	NR
	0.172664	NR
	0.252562	NR
	-0.0120035	-1
	0.413641	-1
	1	-1
	1	-1
	0.30364	-1
	-0.131635	-1
	-1	-1
	0.234589	-1
	1	-1
	-0.147366	-1
	0.0364001	-1
	1	-0.411907
	-0.237215	-0.289407
	0.0892635	-0.229096
	-0.0646237	-0.209149
	-0.12433	-0.201318
	0.0687721	-0.195263
	0.54469	-0.191666
	-0.0069097	-0.162523
	1	-0.16146
	-0.13597	-0.150049
	-0.185365	-0.14844
	0.302038	-0.114889
	-1	-0.106284
	0.330911	-0.0847576
	0.029403	-0.0705816
	-0.143216	-0.058536
	0.200957	-0.0511273
	0.102812	-0.0391711
	-0.0105664	-0.0303154
	-0.148824	-0.0284127
	1	-0.0149502
	-1	-0.0077316
	1	0.0132748
	0.227803	0.0138689
	0.516863	0.0216351
	1	0.0396153
	0.0576625	0.0466814
	0.112767	0.0506914
	1	0.0550315
	0.408595	0.0662414
	0.166378	0.0749764
	0.317907	0.0831958
	0.201226	0.116402
	0.101245	0.117115
	-0.13959	0.129632
	0.239009	0.139186
	1	0.181549
	1	0.186879
	0.206057	0.187961
	0.149007	0.20909
	0.422941	0.283023
	1	0.365066
	0.212537	0.489272
	1	1
	-0.0229232	1
	0.295966	1
	-0.0922309	1
	0.251462	1
	-0.0324252	1
	0.00964529	1
	-0.119093	1
	1	1
	1	1
	1	NR
	0.107512	NR
	1	NR
	-0.0419708	NR
	1	NR
	0.3508	NR
	-1	NR
	NR	NR
	-0.117696	NR
	1	NR
	NR	NR
	1	NR
	1	NR
	NR	-1
	0.111068	-1
	-0.36094	-0.29003
	-0.00467	0.009751
	0.017445	0.124496
	-0.14266	0.227017
	-1	0.237414
	0.235296	0.240199
	NR	0.303317
	1	0.357624
	1	0.37828
	0.027253	1
	1	1
	-1	NR
	-0.44057	NR
	-0.02031	NR
	NR	NR
	NR	NR
	0.018285	NR
	-1	NR
	NR	NR
	1	NR
	-1	NR
	NR	NR
	NR	NR
	0.232513	NR
	-0.0523943	-1
	-1	-1
	-1	-1
	-1	-1
	-1	-1
	-1	-1
	0.162301	-1
	-1	-1
	-1	-1
	0.0340982	-1
	-0.411883	-0.502375
	-0.176685	-0.296579
	-1	-0.247542
	-1	-0.212782
	-1	-0.195076
	-0.416122	-0.18003
	-1	-0.133862
	0.194959	-0.0850268
	-1	-0.0769914
	0.0545476	-0.0729943
	-0.157499	-0.0702938
	-1	-0.0383897
	-0.177011	-0.0365408
	-1	-0.0263511
	-1	-0.0171589
	0.306755	0.000757483
	-1	0.0338414
	-0.39181	0.0458486
	-0.344187	0.0535712
	-1	0.0995272
	-1	0.11228
	-1	0.128235
	-1	0.132712
	-1	0.136874
	-0.265356	0.138028
	-0.176158	0.145176
	-1	0.153733
	-1	0.161307
	0.137898	0.189722
	-0.120513	0.206621
	-1	0.208398
	NR	0.223666
	-0.0993867	0.226203
	1	0.226897
	-0.0999318	0.22731
	-0.124364	0.255098
	0.195907	0.270641
	0.103744	0.296627
	0.212521	0.300645
	0.0206125	0.323425
	0.367669	0.331102
	0.0133487	0.340129
	0.287544	0.344745
	0.0394442	0.351093
	0.578596	0.390024
	-0.293568	0.41323
	0.170572	0.456624
	0.0976983	0.635722
	0.160829	0.644765
	1	1
	-0.0246099	1
	-1	1
	NR	1
	0.216061	NR
	-1	NR
	-0.23708	-1
	-0.13731	-1
	0.087726	-1
	1	-1
	-0.09818	-1
	1	-1
	1	-1
	-0.14271	-1
	0.015424	-1
	-0.06794	-1
	0.057753	-1
	0.366665	-1
	-0.05358	-1
	-1	-1
	1	0.07846
	0.066605	0.21888
	0.089847	0.310554
	-0.03284	1
	-0.22744	1
	0.379627	1
	0.19266	1
	-1	1
	0.401738	1
	0.05912	1
	1	1
	0.217839	NR
	1	NR
	1	NR
	1	NR
	0.10248	NR
	0.279295	NR
	0.134184	NR
	1	NR
	NR	NR
	NR	NR
	1	NR
	NR	NR
	1	NR
	1	NR
	NR	NR
	-1	NR
	1	NR
	-1	NR
	NR	NR
	NR	NR
	-1	NR
	1	NR
	NR	NR
	0.147091	1
	1	-1
	NR	1
	1	1
	1	1
	1	NR
	1	1
	1	1
	NR	0.498824
	1	NR
	1	1
	NR	1
	NR	NR
	NR	NR
	NR	NR
	NR	NR
	0.598503	0.14071
	-0.15482	0.058256
	0.377052	-1
	0.134434	-0.14258
	-0.05833	-1
	0.147379	NR
	NR	-0.02961
	-0.03208	-0.05827
	1	0.19151
	0.208178	0.038456
	-1	NR
	1	-0.00386
	0.679088	-1
	NR	1
	0.121048	1
	NR	NR
	1	1
	1	1
	0.046933	0.311477
	1	-1
	0.279996	-1
	0.102027	NR
	NR	NR
	NR	1
	NR	-0.0993
	1	0.305723
	NR	NR
	NR	-1
	0.345725	1
	1	NR
Fig. 5g
CGE	PreMD	PostMD
	0.159546	0.363831
	0.390167	0.520194
	0.193321	0.263111
	0.4851	0.217323
	-0.12527	0.142332
	0.155712	0.161001
	-0.23216	-1
	0.21022	0.194269
	0.430137	0.449558
	0.296351	NR
	0.357233	-1
	0.260496	0.575714
	0.106948	0.15993
	0.103005	1
	0.0493308	-1
	0.437555	0.534738
	-0.174217	-0.0294749
	0.441492	0.463878
	1	-1
	-1	1
	-1	0.432759
	-1	0.239136
	0.228079	0.294497
	-1	0.150973
	-1	-1
	-1	0.38583
	0.404503	0.385716
	-1	-1
	-1	0.461011
	-1	0.343286
	NR	0.283818
	-1	0.441273
	0.214448	-1
	NR	0.0845674
	-0.722742	NR
	0.136494	NR
	NR	-1
	0.0749959	-0.188488
	NR	NR
	-1	-1
	1	NR
	1	NR
	0.386445	-0.170302
	0.262968	NR
	0.207766	-1
	NR	NR
	0.462767	-0.0412346
	1	-1
	0.543019	-1
	NR	NR
	-1	NR
	NR	NR
	NR	NR
	NR	NR
	0.456573	NR
	NR	NR
	NR	NR
	NR	1
	0.530005	0.551872
	-1	0.267433
	NR	NR
	NR	NR
	-1	0.26765
	0.143581	NR
	NR	NR
	1	-1
	NR	NR
	-0.300326	-0.0635048
	0.247109	1
	0.253113	0.310511
	1	NR
	0.142159	0.0427418
	0.276661	0.269743
	0.280326	0.324386
	1	0.149177
	0.0976386	1
	-1	NR
	0.333955	NR
	1	NR
	-0.268109	NR
	0.125316	0.177125
	-0.0153407	-0.124128
	-0.335873	0.146563
	-1	NR
	1	1
	NR	NR
	0.12587	0.341721
	1	0.019975
	NR	0.112396
	-0.0585008	0.14237
	NR	1
	0.29931	0.434153
	0.381063	NR
	0.173193	0.390429
	0.192902	-1
	0.395317	1
	-1	1
	NR	NR
	0.429433	1
	-0.0112103	NR
	0.209685	1
	-0.155781	0.292431
	-1	-1
	-0.195099	NR
	1	NR
	-1	NR
	-1	NR
	NR	NR
	0.190551	NR
	0.442713	-1
	-1	1
	NR	NR
	1	1
	-0.157669	-1
	0.243829	-1
	-0.229945	-0.24319
	1	1
	-0.00202192	NR
	-0.0675903	NR
	-1	NR
	0.322115	NR
	1	0.348585
	-0.141552	-1
	1	NR
	NR	NR
	NR	NR
	0.208558	NR
	NR	NR
	1	-0.19693
	NR	-1
	NR	0.225054
	1	1
	NR	NR
	NR	NR
	NR	NR
	-0.23643	0.11592
	1	0.297918
	-0.18191	0.21882
	1	0.381754
	1	0.355027
	NR	NR
	-0.40627	NR
	NR	-1
	NR	-1
	NR	NR
	NR	NR
	1	0.296306
	-1	NR
	NR	NR
	-1	NR
Fig. 5h
NRG1	PreMD	PostMD
	-1	-1
	-1	-1
	-1	-1
	-1	-1
	-1	-1
	-1	-1
	-0.34185	-1
	-0.27931	-1
	-0.237	-1
	-0.20272	-1
	-0.1913	-1
	-0.17371	-1
	-0.07244	-1
	-0.05597	-1
	-0.04051	-1
	-0.02927	-1
	-0.00787	-1
	-0.00265	-1
	0.093916	-1
	0.166913	-1
	0.180908	-1
	0.183724	-1
	0.185402	-1
	0.210119	-1
	0.261755	-1
	0.294678	-1
	1	-1
	1	-1
	1	-1
	1	-1
	1	-1
	1	-1
	NR	-1
	NR	-1
	NR	-1
	NR	-1
	NR	-1
	NR	-1
	NR	-1
	1	-0.54898
	-1	-0.46379
	-0.2064	-0.42279
	-0.16607	-0.36008
	NR	-0.30191
	-1	-0.2594
	-0.06031	-0.24858
	1	-0.24454
	NR	-0.23627
	1	-0.22265
	NR	-0.19617
	0.160712	-0.16556
	-0.25136	-0.16223
	-0.3405	-0.15814
	0.023847	-0.15309
	-1	-0.15244
	0.00122	-0.15198
	-1	-0.14813
	-0.1733	-0.14605
	1	-0.13663
	-0.1403	-0.12359
	0.349306	-0.12337
	-0.36515	-0.10255
	-1	-0.09754
	-0.00227	-0.09672
	-1	-0.07653
	0.368472	-0.07508
	-0.05927	-0.06813
	0.075517	-0.06698
	1	-0.06398
	-1	-0.06252
	-0.14785	-0.05078
	-1	-0.01741
	0.257912	-0.01195
	-0.05681	-0.00082
	-0.08123	0.010031
	0.03261	0.023058
	0.016465	0.027374
	0.084422	0.034697
	-0.3317	0.035936
	0.25093	0.0409
	NR	0.053558
	0.028428	0.075215
	0.072187	0.077677
	0.103271	0.099509
	0.182587	0.117946
	-0.02097	0.121321
	1	0.123972
	0.117071	0.126206
	0.20579	0.132171
	-1	0.154198
	0.585606	0.173602
	0.274424	0.178136
	0.409747	0.193842
	0.51131	0.207608
	1	0.214392
	-0.16969	0.227365
	0.47533	0.264155
	-0.23388	0.280969
	-1	0.288758
	0.148164	0.293241
	0.133313	0.295729
	0.095977	0.302598
	0.48187	0.361295
	0.400131	0.387603
	0.29236	0.389412
	NR	0.394992
	1	0.410293
	0.406339	0.440687
	0.401915	0.605739
	-1	1
	-0.13338	1
	-0.0318	1
	0.035989	1
	0.037387	1
	0.0438	1
	0.051535	1
	0.064623	1
	0.068177	1
	0.074333	1
	0.104036	1
	0.127352	1
	0.15327	1
	0.187933	1
	0.191234	1
	0.27261	1
	0.333099	1
	0.370619	1
	1	1
	1	1
	1	1
	1	1
	1	1
	NR	1
	NR	1
	NR	1
	NR	1
	-1	NR
	-1	NR
	-1	NR
	-1	NR
	-1	NR
	-1	NR
	-0.53418	NR
	-0.33647	NR
	-0.24977	NR
	-0.23639	NR
	-0.19917	NR
	-0.19374	NR
	-0.03772	NR
	0.009714	NR
	0.026178	NR
	0.114051	NR
	0.155591	NR
	0.185875	NR
	0.204207	NR
	0.217501	NR
	0.303476	NR
	0.490507	NR
	1	NR
	1	NR
	1	NR
	1	NR
	1	NR
	1	NR
	NR	NR
	NR	NR
	NR	NR
	NR	NR
	NR	NR
	NR	NR
	NR	NR
	NR	NR
	NR	NR
	NR	NR
	NR	NR
	NR	NR
	NR	NR
	NR	NR
	NR	NR
	NR	NR
	NR	NR
	0.373274	0.311334
	0.520176	NR
	0.197178	1
	0.29506	1
	0.034667	0.196237
	0.329914	0.337316
	0.270856	0.066843
	0.180176	0.467284
	NR	NR
	-0.05482	0.200298
	0.091983	1
	0.321096	-1
	0.144615	1
	1	0.061276
	-0.01285	1
	1	0.138553
	1	1
	0.271529	1
	1	1
	0.339443	0.536294
	1	1
	-0.129228	NR
	1	1
	0.195514	0.284143
	1	1
	1	1
	0.225107	NR
	1	NR
	0.150574	-0.0576432
	NR	1
	NR	NR
	NR	NR
	1	1
	1	NR
	0.0382335	0.251473
	0.122558	1
	0.14828	-0.311815
	NR	-1
	0.184585	1
	0.0796482	0.365973
	0.298971	-0.212185
	NR	0.0878473
	NR	-1
	NR	NR
	1	-1
	NR	NR
	NR	NR
	1	NR
	NR	NR
	1	NR
	-1	NR
	NR	NR
	-0.123737	NR
	-1	NR
	1	NR
	1	1
	1	-1
	0.292979	NR
	NR	NR
	1	NR
	-1	1
	-1	-1
	-0.177759	NR
	NR	NR
	NR	NR
	NR	NR
	1	-1
Fig. 5i
MGE		PreMD				PostMD
		Ipsi (%)	Binocular (%)	Contra (%)		Ipsi (%)	Binocular (%)	Contra (%)
	Mouse 1	25	46.88	21.88		15.63	28.13	12.5
	Mouse 2	22.22	40.74	12.96		7.41	5.56	9.26
	Mouse 3	16.67	46.15	17.95		20.78	12.99	16.88
	Mouse 4	0	45.45	31.82		0	31.82	31.82
	Mouse 5	0	35	65		30	15	25
	Mouse 6	0	57.14	30.95		11.9	28.57	14.29
Fig. 5j
Adult control		PreMD				PostMD
		Ipsi (%)	Binocular (%)	Contra (%)		Ipsi (%)	Binocular (%)	Contra (%)
	Mouse 1	6.25	81.25	6.25		25	12.5	9.38
	Mouse 2	28.57	21.43	28.57		21.43	14.29	35.71
	Mouse 3	11.35	28.37	29.08		18.13	51.65	13.19
	Mouse 4	5.13	64.1	26.92		14.1	55.13	14.1
	Mouse 5	40	53.85	3.08		15.38	75.38	6.15
	Mouse 6	15.38	42.31	15.38		7.69	34.62	7.69
	Mouse 7	10.42	45.83	29.17		29.17	8.33	18.75
	Mouse 8	2.17	32.61	32.61		15.22	26.09	30.43
Fig. 5k
CGE		PreMD				PostMD
		Ipsi (%)	Binocular (%)	Contra (%)		Ipsi (%)	Binocular (%)	Contra (%)
	Mouse 1	31.25	62.5	3.13		18.75	71.88	6.25
	Mouse 2	11.43	34.29	11.43		20	20	2.86
	Mouse 3	15.22	56.52	15.22		6.52	34.78	21.74
	Mouse 4	19.23	42.31	15.38		3.85	17.31	23.08
	Mouse 5	13.33	20	26.67		13.33	40	0
Fig. 5l
NRG1		PreMD				PostMD
		Ipsi (%)	Binocular (%)	Contra (%)		Ipsi (%)	Binocular (%)	Contra (%)
	Mouse 1	6	58	30		32	42	10
	Mouse 2	3.23	64.52	12.9		6.45	38.71	35.48
	Mouse 3	21.43	32.14	7.14		14.29	57.14	14.29
	Mouse 4	14.29	64.29	7.14		23.61	29.17	9.72
	Mouse 5	0	71.43	23.81		4.76	42.86	42.86
	Mouse 6	8.7	28.26	30.43		13.04	15.22	19.57

## Sheet: Fig.6
Fig. 6c
		PreMD				PostMD
		Ipsi	Binocular	Contra		Ipsi	Binocular	Contra
	Mouse 1	0.3825	0.3562	0.3296		0.2255	0.726	0.1984
	Mouse 2	0.2686	0.3584	0.2682		0.3125	0.405	0.2577
	Mouse 3	0.1713	0.4278	0.3368		0.2021	0.3733	0.2599
	Mouse 4	0.3095	0.545	0.518		0.1487	0.1931	0.2071
	Mouse 5	0.2134	0.2637	0.3307		0.1717	0.3345	0.2058
Fig. 6d
		PreMD					PostMD
		Ipsi (%)	Binocular (%)	Contra (%)	NR (%)		Ipsi (%)	Binocular (%)	Contra (%)	NR (%)
	Mouse 1	24.32	36.49	12.16	27.03		19.23	19.23	19.23	42.31
	Mouse 2	6.3	47.24	29.13	17.32		1.87	2.8	31.78	63.55
	Mouse 3	4.76	23.81	39.68	31.75		10.34	10.34	32.76	46.55
	Mouse 4	6.19	27.84	28.87	37.11		3.36	3.36	20.52	72.76
	Mouse 5	8.74	39.34	26.78	25.14		9.43	14.15	30.66	45.75
Fig. 6e
		PreMD				PostMD
		Ipsi	Binocular	Contra		Ipsi	Binocular	Contra
	Mouse 1	0.2471	0.2812	0.3557		0.4146	0.6285	0.4894
	Mouse 2	0.2538	0.3656	0.2768		0.1446	0.3939	0.2352
	Mouse 3	0.2242	0.3541	0.3103		0.3865	0.5446	0.2897
	Mouse 4	0.2826	0.5462	0.3859		0.2435	0.4621	0.2702
	Mouse 5	0.3816	0.4452	0.3134		0.2282	0.3439	0.2722
	Mouse 6	0.3171	0.438	0.2849
Fig. 6f
Adult control		PreMD					PostMD
		Ipsi (%)	Binocular (%)	Contra (%)	NR (%)		Ipsi (%)	Binocular (%)	Contra (%)	NR (%)
	Mouse 1	9.76	12.2	21.95	56.1		8.28	12.74	28.03	50.96
	Mouse 2	13.13	23.23	27.27	36.36		5	10	40	45
	Mouse 3	8.89	3.33	32.22	55.56		12.85	36.31	26.26	24.58
	Mouse 4	14.08	40.29	28.16	17.48		11.97	17.09	20.51	50.43
	Mouse 5	16.62	24.63	23.74	35.01		15.63	10.94	23.83	49.61
	Mouse 6	16.81	32.74	25.66	24.78
Fig. 6h
		Contra			Ipsi
		PreMD	PostMD		PreMD	PostMD
		0.4261	0.7592		0.25083	0.369139
		0.4222	2.0513		0.052889	0.312282
		0.4212	0.8405		0.094005	0.207815
		0.4999	1.0076		0.088318	0.297194
		0.1758	0.2		0.274741	0.226458
		0.4548	1.363		1.14117	0.928882
		0.7897	0.6223		0.684519	0.244742
		0.25	0.21		0.508491	0.40456
		0.25	1.0808		0.235029	0.413292
		0.407	0.6331		0.295516	0.86852
		0.25	0.4948		0.783213	0.346664
		0.1799	1.0316		0.128803	0.72406
		0.35	0.41		0.306202	0.392297
		0.3759	0.4708		0.202191	0.145316
		0.6737	1.4325		0.240206	0.421444
		0.2944	1.0656		0.219097	0.253179
		0.3494	1.1947		0.128646	0.424293
		0.25	0.3999		0.141632	0.165275
		0.2869	1.5894		0.17051	0.172042
		0.2663	0.8973		0.216245	0.106139
		0.2621	0.3731		0.125629	0.357097
		0.4572	0.525		0.569481	0.214099
		0.6672	0.8139		1.07577	1.08632
		0.6672	1.8308		0.393358	0.2829
		0.4	1.3277		0.365908	0.130285
		1.09257	0.2395		0.18972	0.176123
		0.230436	0.6336		0.303147	0.141508
		0.136102	0.6487		0.231613	0.210306
		0.316045	0.2724		0.181961	0.232151
		0.158098	0.7213		1.65063	0.262407
		0.509611	0.1595		0.279253	1.28239
		0.594942	0.15		0.636483	0.144061
		0.204148	0.5376		0.353816	0.213697
		0.465249	0.7947		0.146296	0.250185
		0.524146	0.917		0.309008	0.372487
		0.146359	1.1703		0.214962	0.232506
		0.200996	0.5097		0.423869	0.512902
		0.167815	0.5836		0.575057	2.6
		0.571524	0.7507		0.214317	0.476701
		0.203365	0.2569		0.376363	1.76835
		0.425045	0.3425		0.200552	0.823056
		0.139464	0.6814		0.208468	0.606288
		0.473203	0.5718		0.199156	0.337696
		0.441871	0.6		0.425117	0.655454
		0.133538	0.4143		0.210341	2.62201
		0.156158	0.3587		0.11767	0.749585
		0.28941	0.6328		0.519067	0.320005
		0.25345	0.4841		0.220684	0.296298
		0.174314	0.6891		0.202338	0.663997
		0.108164	1.7601		0.176489	0.119366
		0.127454	2.4146		0.375634	0.278873
		0.124049	0.5075		0.190221	0.799498
		0.154625	1.0685		0.143184	0.224138
		0.317856	1.0788		0.379344	1.63871
		0.299478	1.4999		0.367725	0.1641
		0.301878	0.9704		0.675838	0.3103
		0.532874	0.7777		0.249867	0.501053
		0.25927	1.1025		0.740331	0.651904
		0.19729	0.4999		0.277408	0.351366
		0.448705	0.36		0.427019	0.54696
		0.198207	0.5		0.162477	0.695527
		0.844398	0.4499		0.221814	0.787007
		0.539705	0.4999		0.416031	0.791174
		0.585295	0.2689		0.722783	0.292911
		0.536133	0.8039		0.200465	0.482889
		0.233197	0.6134		0.182266	0.145728
		0.494578	0.7848		0.306623	0.161158
		0.146497	0.5727		0.124496	0.334162
		0.142744	0.5995		0.149744	0.241576
		0.380039	0.4097		0.282423	0.481301
		0.255513	1.1204		0.326259	0.400636
		0.358859	0.3736		0.146589	0.405912
		0.549358	0.7467		2.38264	0.498331
		0.329306	0.643		0.115263	0.694098
		0.166694	1.5523		0.13427	0.134967
		0.29294	0.3725		0.193566	0.293521
		0.187715	0.5379		0.208451	0.144111
		0.551935	0.5		0.231365	0.446865
		0.147533	1.5747		0.167266	1.0575
		0.114975	0.342		0.166327	1.83682
		0.31816	0.8049		0.101384	0.243658
		0.144314	1.0134		0.209308	0.992577
		0.60671	1.1488		0.1952	0.491319
		0.338862	1.2011		0.197201	0.479956
		0.331863	0.2378		0.127961	0.485866
		0.613844	0.25		0.425068	0.694213
		0.566794	0.8568		0.198325	0.181143
		0.264845	0.2602		1.08906	0.61955
		0.162662	0.6895		0.352788	0.25988
		0.249364	1.0129		0.276175	0.140403
		0.196537	0.8695		0.243974	0.236809
		0.312783	0.6343		0.250352	0.263343
		0.1785	0.2703		0.118752	0.349036
		0.302759	0.5567		0.811395	0.932741
		0.41292	0.25		0.214667	0.223377
		0.217893	0.458		0.587387	0.301641
		0.835482	0.3113		0.919282	0.154009
		0.843223	0.8892		0.440182	0.409175
		0.178723	0.26		0.201065	0.703833
		1.14252	0.2499		0.323198	0.21385
		0.897296	0.2627		0.753354	0.251911
		1.05793	0.5702		1.04247	0.113797
		0.664528	0.8975		0.960601	0.273142
		0.172691	1.3442		0.654896	0.208957
		0.934938	1.7172		0.489585	0.162761
		0.433875	0.8104		0.713862	0.28397
		0.192546	0.3992		1.28345	0.103423
		0.896027	3.6495		0.415544	0.163602
		0.267814	1.3751		0.662807	0.345227
		1.6067	0.8		0.179462	0.359564
		0.245278	0.8859		0.40697	0.314235
		0.442517	2.5503		0.195629	0.183047
		0.320717	0.8426		0.884598	0.246405
		0.655146	1.4158		0.474803	0.222217
		0.551598	1.7995		0.289621	0.652414
		0.329813	3.3416		1.41152	0.116778
		0.537217	0.2928		0.270367	0.386659
		0.132978	1.8475		0.253897	0.14356
		0.73256	0.304		0.180429	0.297061
		0.845089	0.56		0.268495	0.778734
		0.104481	0.4991		0.323009	0.195358
		0.195964	0.2892		0.27833	0.122571
		0.153986	0.4571		0.124317	0.255587
		0.225006	0.8535		0.380407	1.24876
		0.31556	0.7236		0.410118	0.147615
		0.209567	1.1711		0.157915	0.347312
		0.150777	0.4499		0.29615	0.108556
		0.508233	1		0.146465	0.136525
		0.19499	0.21		0.287305	0.169899
		0.970619	0.4502		0.179951	0.40715
		0.134801	0.3498		0.270686	0.444666
		0.184495	0.4093		0.217822	0.635538
		0.166752	0.4		0.117266	0.193844
		0.194509	2.9603		0.276718	0.098323
		0.132348	1.2887		0.195917	0.480286
		0.186851	0.6636		0.334805	0.444866
		0.192132	3.9985		0.380948	0.611116
		0.49414	2.0321		0.262758	0.231935
		1.07766	0.35		0.35559	0.95877
		0.839005	0.225		0.20383	0.301022
		1.63872	0.487025		0.139857	0.21795
		0.215118	0.294689		0.28407	0.565386
		0.460143	0.341997		0.992733	0.246676
		0.806527	2.15482		0.161389	0.317047
		0.297321	0.29499		0.853266	0.185614
		1.6105	1.04329		0.214294	1.48119
		1.85491	0.988799		0.190811	0.748127
		0.326471	1.35359		0.178188	0.981564
		1.70086	1.51174		0.112175	1.24215
		0.461933	1.26011		0.60484	1.77728
		0.180673	0.807872		0.165567	0.193787
		0.391917	0.416428		1.14538	0.170578
		0.463099	1.17973		0.848437	0.123329
		0.407104	1.43051		1.72172	0.095297
		1.64161	0.147143		0.165779	0.472363
		0.730681	1.044		0.720764	0.292851
		0.797564	0.876583		0.40256	0.11114
		0.332689	0.910365		0.377717	0.200875
		0.455554	0.54115		0.128533	0.129771
		0.254496	0.487363		1.18091	0.44991
		2.26505	2.44585		0.107954	0.487281
		0.597702	0.660777		0.111101	0.28169
		0.143752	0.4078		0.131281	0.941731
		1.88538	0.934929		0.119999	0.236029
		0.258792	0.1179		0.139795	0.637526
		0.439881	0.569739		0.399956	0.361142
		0.128447	1.83867		1.33994	0.081502
		0.797791	0.488825		0.129015	0.126697
		0.184091	0.256606		0.281046	0.263521
		0.205808	0.709451		0.329242	1.74415
		0.777912	0.225424		0.260628	1.14879
		0.296643	0.250297		0.176741	0.781682
		1.06783	0.272531		0.614768	0.653221
		0.560698	0.273065		0.243576
		1.02872	0.389433		0.216424
		0.459667	0.473234		0.395462
		0.723786	0.212639		1.41756
		0.308211	0.331737		0.248445
		0.15288	0.358909		0.241508
		0.25278	0.137356		0.171608
		0.229567	0.148082		0.264395
		0.201934	0.131564		0.43219
		0.157236	0.180072		0.36485
		0.574017	0.186138		0.371911
		0.239803	0.160774		0.145619
		0.164279	1.21967		0.169525
		1.65717	0.118617		0.46219
		1.00153	0.301942		0.140293
		0.609553	0.199409		0.698925
		0.110698	1.56342		1.12454
		0.403692	0.153058		0.485303
		0.420687	0.159667		0.156047
		0.295665	0.143159		1.07895
		0.187027	1.03012		0.142154
		0.205753	0.143838		0.511591
		1.03241	0.522649		0.388864
		0.299525	1.43853		0.631884
		0.204978	0.149212		0.688649
		0.219253	0.145612		0.724123
		0.161523	0.160492		0.374186
		2.67754	0.147626		0.323766
		0.923327	0.27197		0.335504
		0.786247	0.269359		0.215283
		0.916107	0.869639		0.143993
		0.622201	0.308843		0.135463
		0.163543	0.15134		0.149439
		0.341885	0.964418		0.42532
		0.35641	0.156309		0.179302
		0.452672	0.989105		0.289856
		0.24106	0.12016		0.26237
		0.232641	0.133079		0.322662
		0.182496	0.132269		0.525971
		0.290806	0.165092		0.178484
		0.45665	0.136258		0.314834
		0.172915	0.183333		0.355905
		0.135339	0.142207		0.173094
		0.815496	0.190289		0.355208
		0.368639	0.150705		0.335824
		0.189644	1.13641		0.238179
		0.171763	0.543596		1.09421
		0.189234	0.108791		0.43282
		0.130327	0.363299		0.402548
		0.303083	0.332672		0.316729
		0.166678	0.1127		0.202293
		0.287412	0.428895		0.210368
		0.394307	0.371828		0.192552
		0.125004	0.413503		0.157705
		0.241367	0.177782		0.45841
		1.52272	0.366587		0.508774
		0.237216	0.168049		0.35039
		0.178147	0.188789		0.23116
		3.18268	0.195915		0.236402
		0.980238	0.373301		1.65584
		0.225858	0.312638		0.405728
		1.61246	1.42967		0.223565
		0.990621	0.84153		1.06427
		0.935635	0.338522		1.31359
		0.559763	1.4725		0.910067
		0.725197	0.3789		0.885607
		1.22859	0.66119		0.355733
		1.26961	0.244842		0.309507
		0.383533	0.683148		0.316773
		0.173051	0.269705		0.165517
		1.43777	0.423344		0.3531
		1.15174	0.171852		0.825864
		0.48345	0.15434		0.334027
		0.911925	0.415242		0.352918
		0.907083	1.11255
		0.190805	0.449954
		0.156181	0.53467
		2.43686	0.197888
		0.247136	0.164356
		0.314589	1.76881
		0.764023	1.18325
		0.224501	0.298443
		0.542387	0.393321
		0.284113	0.1706
		0.836272	0.551859
		0.396099	0.226416
		1.19552	0.1745
		1.89245	0.1529
		0.302886	0.392934
		0.30201	1.2225
		1.45108	0.27635
		0.614184	0.641718
		0.381295	0.271626
		0.221535	0.173344
		0.474152	0.49481
		0.557193	0.617736
		1.02019	0.494517
		1.02687	0.330627
		0.77091	0.699128
		0.374957	0.212476
		0.134239	0.230575
		0.370348	0.1852
		0.4342	0.348489
		0.379745	0.154745
		0.516153	0.218363
		0.153005	0.765557
		0.109029	0.154387
		0.172106	0.582089
		0.570834	0.308474
		0.163714	1.0434
		0.596149	0.516106
		0.973385	0.163722
		0.233291	0.400752
		0.343784	0.325504
		0.894898	0.161791
		0.346166	0.1924
		0.859211	0.383579
		0.558505	0.1479
		0.871217	0.186369
		0.312066	0.227394
		0.298382	0.191896
		0.375109	0.376996
		0.266299	0.111822
		0.305497	0.460396
		0.291359	0.220044
		0.272458	0.614249
		0.18504	1.5875
		0.193434	1.19569
		0.200814	1.04997
		0.439776	0.397769
		0.213699	0.644615
		0.400223	0.277095
		0.475924	0.679981
		0.238524	0.0946187
		0.505732	0.621421
		1.35135	0.686226
		0.489121	0.144243
		0.258817	0.169774
		0.124374	0.14102
		0.268183	0.116608
		0.401021	0.162657
		0.138961	1.92762
		0.18632	0.287978
		0.485318	1.24566
		0.52897	0.12097
		0.182883	2.23794
		0.153782	2.20567
		0.12733	1.44044
		0.164562	0.959193
		0.446205	0.496044
		1.82221	0.342288
		0.699358	0.382317
		0.850503	0.341103
		1.12158	0.461928
		0.612201	0.182538
		0.33574	0.1795
		0.271193	0.122032
		0.194553	0.250624
		0.0976962	0.1326
		0.290386	1.05869
			0.42308
			1.03148
			0.391865
			0.456022
			0.339668
			0.580412
			0.703524
			0.577169
			1.06124
			0.287803
			0.623577
			0.384802
			0.122194
			0.333502
			0.0764766
			0.393274
			0.544026
			0.0953516
			0.200003
			1.78984
			1.60887
			1.26555
			0.325626
			0.474954
			1.09076
			0.503513
			1.2039
			0.412514
			0.424436
			0.768107
			0.79613
			0.485611
			0.168514
			0.399498
			0.46258
			0.279118
			0.21042
			0.305301
			0.821815
			0.132087
Fig. 6I
		PreMD					PostMD
		Ipsi (%)	Binocular (%)	Contra (%)	NR (%)		Ipsi (%)	Binocular (%)	Contra (%)	NR (%)
	Mouse 1	7.73	13.04	41.06	38.16
	Mouse 2	11.91	18.15	17.39	52.55		13.3	14.45	21.33	50.92
	Mouse 3	21.43	13.27	12.24	53.06		12.28	18.71	26.32	42.69

## Sheet: Fig.7
Fig. 7d
	PreMD Saline	Post MD Saline	PreMD NRG1	PostMD NRG1	PreMD ErbB4 KO recipient	PostMD ErbB4 KO recipient	PreMD ErbB4 KO MGE donor	PostMD ErbB4 KO MGE donor
	0.14	0.07	0.08	0.1	0.16	0.15	0.193103	-0.0218519
	0.27	0.09	0.19	0.15	0.06	0.09	0.216838
	0.24	0.16	0.17	0.12	0.14	0.13	0.147699	0.00971041
	0.14	0.03	0.21	0.11	0.13	0.05	0.206673	0.166434
	0.17	0.09	0.21	0.17	0.13	0.11	0.198833	0.0777545
	0.16	0.11	0.09	0.14	0.15	0.23	0.132598	0.16744
	0.16	0.01					0.167912
Fig. 7e
	Saline	NRG1	ErbB4 KO Recipient	ErbB4 KO MGE Donor
	0.07	-0.02	0.01	0.214955
	0.18	0.04	-0.03	0.137988
	0.08	0.05	0.01	0.0402393
	0.11	0.1	0.08	0.121078
	0.08	0.04	0.02	-0.0348421
	0.05	-0.05	-0.08
	0.15

## Sheet: Supplementary Fig.1
Supplementary Fig. 1f
	Total	MGE	NRG1
	108
	300
	222
	12
	66
	342	342
	180	180
	120	120
	282	282
	105	105
	102		102
	96		96
	378		378
Supplementary Fig.1g
	MGE (%)	NRG1 (%)
	80	100
	94.118	100
	100	100
	100	80
	100	100
	83.333	100
	60	100
	88.889	100
	50	50
	91.667	100
	90	100
	92.857
Supplementary Fig. 1h
	# of cells	% change of responsiveness	NRG1
	342	-31.18
	168	-44.05
	150	-53.81
	105	-30
	255	-3.333
	102		-10
	96		-19.44
	378		-4.76

## Sheet: Supplementary Fig.2
Supplementary Fig. 2f
	Starter	69
	Rabies only	347
Supplementary Fig.2g
	GABA+	46
	GABA-	261

## Sheet: Supplementary Fig.3
Supplementary Fig. 3c
		PreMD ODI	PostMD ODI
	Mouse 1	0.11	0.08
	Mouse 2	0.19
	Mouse 3	0.2	-0.07
	Mouse 4	0.27
	Mouse 5	0.18	0.09
	Mouse 6	0.22	0.08
	Mouse 7	0.24	0.21
	Mouse 8	0.25	0.11

[truncated: 4 more sheets: Supplementary Fig.4, Supplementary Fig.5, Supplementary Fig.6, Supplementary Fig.7]
